# Supplementary material for: Integrating Hypoxia Signatures from scRNA-seq and Bulk Transcriptomes for Prognosis Prediction and Precision Therapy in Cervical Squamous Cell Carcinoma and Endocervical Adenocarcinoma
Source: Int J Mol Sci. 2025 Feb 6;26(3):1362. doi: 10.3390/ijms26031362 (PMC11818358; doi:10.3390/ijms26031362)
Supplement: Supplementary file 1 [file ijms-26-01362-s001.zip]

Archive with 3 entries (2 files):
- Supplementary Files/
- Supplementary Files/Supplementary Table.xlsx
- Supplementary Files/Supplementary.pdf
