# Supplementary material for: Integrating Hypoxia Signatures from scRNA-seq and Bulk Transcriptomes for Prognosis Prediction and Precision Therapy in Cervical Squamous Cell Carcinoma and Endocervical Adenocarcinoma
Source: Int J Mol Sci. 2025 Feb 6;26(3):1362. doi: 10.3390/ijms26031362 (PMC11818358; doi:10.3390/ijms26031362)
Supplement: Supplementary file 1 [file ijms-26-01362-s001.zip › Supplementary Files/Supplementary Table.xlsx]

## Sheet: TableS1
Adipogenesis	Angiogenesis	Apoptosis	DNA repair	EMT	FAM	Hypoxia	Inflammatory
FABP4	VCAN	CASP3	POLR2H	COL3A1	ACAA1	IL6	CXCL10
ADIPOQ	POSTN	CASP9	POLR2A	COL5A2	ACAA2	IL6R	CCL2
PPARG	FSTL1	DFFA	POLR2G	COL5A1	ACADL	STAT3	CCL5
LIPE	LRPAP1	CASP7	POLR2E	FBN1	ACADM	TLR4	FPR1
DGAT1	STC1	CFLAR	POLR2J	COL1A1	ACOT8	IFNG	CCL20
LPL	LPL	BIRC3	POLR2F	FN1	ACOX1	IFNGR1	IL1A
CPT2	VEGFA	PMAIP1	POLR2C	COL6A3	ACSL1	IFNGR2	CXCL8
CD36	PF4	CASP8	POLR2K	SERPINE1	ALDH3A2	RELA	CCL7
GPAM	THBD	JUN	GTF2H3	COL1A2	MIX23	NFKB1	CCL22
ADIPOR2	FGFR1	BCL2L11	POLR2D	COL4A1	CPT2	INS	CXCL11
ACAA2	TNFRSF21	MCL1	ERCC3	COL4A2	CYP4A11	EGF	CCR7
ETFB	CCND2	IL1B	DDB2	VCAN	DECR1	IGF1	EDN1
ACOX1	COL5A2	SPTAN1	POLR1C	IGFBP3	ECH1	INSR	CD40
ACADM	ITGAV	DIABLO	XPC	TGFBI	ECI1	EGFR	CXCL9
HADH	SERPINA5	BAX	PCNA	SPARC	ELOVL5	IGF1R	IL6
IDH1	KCNJ8	BIK	POLR2I	LUM	FABP1	ERBB2	IL1B
SORBS1	APP	IL1A	SUPT4H1	LAMC1	FABP2	MAP2K1	TLR2
ACADS	JAG1	BID	POLD3	LOX	HADH	MAP2K2	IL1R1
UCK1	COL3A1	CDKN1A	POLR3GL	LAMC2	HIBCH	MAPK1	CD69
SCP2	SPP1	GADD45A	POLR3C	CCN2	HMGCL	MAPK3	ICAM1
DECR1	NRP1	DDIT3	GTF2B	TAGLN	HSD17B11	MKNK1	CCRL2
CDKN2C	OLR1	CDKN1B	POLR1D	COL7A1	IDH1	MKNK2	AQP9
TALDO1	PDGFA	TNF	NCBP2	LOXL2	ME1	PIK3CA	EREG
TST	PTK2	GSN	NELFE	COL6A2	MGLL	PIK3CD	C3AR1
MCCC1	SLCO2A1	TNFSF10	GTF2F1	ITGAV	MLYCD	PIK3CB	GNA15
PGM1	PGLYRP1	CASP6	ERCC5	THBS2	PCBD1	PIK3R1	CMKLR1
REEP5	VAV2	SQSTM1	LIG1	COL16A1	RETSAT	PIK3R2	PTGER4
BCL2L13	S100A4	FASLG	ERCC1	NNMT	S100A10	PIK3R3	LIF
SLC25A10	MSX1	EGR3	ERCC4	TPM1	SUCLG1	P3R3URF-PIK3R3	IL15
ME1	VTN	CD44	POLD4	CDH2	VNN1	AKT1	NAMPT
PHYH	TIMP1	FAS	NELFB	MMP2	EHHADH	AKT2	OPRK1
PIM3	APOH	IL18	RFC2	COL11A1	ALDH9A1	AKT3	ITGB8
YWHAG	PRG2	IGFBP6	ELL	THBS1	HADHB	MTOR	PTAFR
NDUFAB1	JAG2	PRF1	TAF10	FAP	ECHS1	EIF4EBP1	ADM
GPD2	LUM	DAP	RRM2B	BGN	ACADS	EIF4E	PLAUR
ADIG	CXCL6	CCND1	SUPT5H	SERPINH1	CA2	EIF4E2	NFKB1
ECHS1		BTG3	RPA3	FSTL1	HSD17B10	EIF4E1B	INHBA
QDPR		F2R	SNAPC5	POSTN	ALDH1A1	RPS6KB1	OSM
CS		SATB1	SSRP1	THY1	ACADVL	RPS6KB2	TNFSF10
ECH1		BNIP3L	RFC3	SPP1	HSD17B4	RPS6	TNFSF15
SLC25A1		CASP4	RPA2	TNC	CA4	HIF1A	IFNGR2
ACADL		TNFRSF12A	ELOA	TFPI2	ADH1C	VHL	ADGRE1
TOB1		CREBBP	TAF12	NID2	ADH7	RBX1	IL12B
GRPEL1		RHOB	NELFCD	ITGB5	PTS	ELOC	CSF1
CRAT		GPX3	TAF13	MMP3	MAOA	ELOB	CXCL6
GBE1		PDGFRB	TAF6	VIM	HAO2	CUL2	TNFRSF9
CAVIN2		TSPO	TAF9	LOXL1	HSD17B7	EGLN1	LYN
SCARB1		CCND2	GTF2A2	FBLN5	MCEE	EGLN3	ACVR2A
PEMT		XIAP	VPS37D	COL12A1	ACAT2	EGLN2	LDLR
CHCHD10		TIMP1	NME1	ELN	AUH	ARNT	BDKRB1
AK2		CTNNB1	RNMT	CDH11	HPGD	CREBBP	HRH1
APOE		IRF1	ERCC2	COMP	FH	EP300	F3
UQCR10		HSPB1	POLE4	SPOCK1	HMGCS2	CYBB	BST2
TANK		ADD1	VPS37B	BMP1	ALAD	PLCG1	PTGIR
ANGPTL4		TIMP2	NT5C3A	IL32	GPD1	PLCG2	CD55
ACO2		BTG2	SNAPC4	LAMA3	ACO2	PRKCA	CALCRL
FAH		TIMP3	AAAS	TIMP1	CBR1	PRKCB	CSF3
ACLY		LEF1	POLR1H	QSOX1	GRHPR	PRKCG	GPR132
IFNGR1		CASP1	RFC4	TIMP3	ACOT2	CAMK2A	IL4R
SLC5A6		GPX1	ITPA	VCAM1	G0S2	CAMK2D	NLRP3
JAGN1		BCL10	POM121	CCN1	MDH2	CAMK2B	IL15RA
EPHX2		IGF2R	BRF2	EDIL3	HSP90AA1	CAMK2G	ADORA2B
IDH3G		CDC25B	RFC5	CALD1	BCKDHB	TIMP1	GCH1
GPX3		AIFM3	SAC3D1	MAGEE1	UROS	LTBR	OLR1
ELMOD3		CD38	CLP1	FBLN1	YWHAH	EPO	PTGER2
ORM1		PPP3R1	NME4	SGCB	LDHA	TF	CSF3R
RETSAT		HGF	PRIM1	ECM1	CRYZ	TFRC	MYC
ESRRA		CLU	VPS28	LAMA2	RDH16	VEGFA	RELA
HIBCH		ATF3	TSG101	FSTL3	INMT	FLT1	TNFAIP6
SUCLG1		LGALS3	USP11	TPM2	UGDH	SERPINE1	IL7R
STAT5A		LUM	TAF1C	INHBA	GSTZ1	ANGPT1	IL18
ITGA7		LMNA	TARBP2	DAB2	IDH3B	ANGPT2	GABBR1
MRAP		GADD45B	POLH	EMP3	MDH1	ANGPT4	CD82
PLIN2		CDK2	CETN2	BASP1	CRAT	TEK	TNFSF9
CYC1		IFNB1	POLD1	ITGA5	ETFDH	EDN1	NMUR1
ALDH2		RETSAT	CANT1	MGP	CD36	NOS2	IL2RB
RNF11		SMAD7	PDE4B	VEGFA	ECI2	NOS3	TLR1
ALDOA		SOD1	DGCR8	CXCL1	SDHD	HMOX1	LPAR1
SULT1A1		PTK2	RAD51	WNT5A	ACSL5	NPPA	IRAK2
DDT		ENO2	SURF1	SDC1	HSDL2	SLC2A1	RIPK2
SDHB		HMOX1	PNP	PLOD2	HMGCS1	PDK1	MMP14
CD151		IER3	ADA	PCOLCE	SDHC	HK3	P2RX7
SLC27A1		BCL2L10	NME3	GREM1	CD1D	HK1	SLC11A2
BCKDHA		CD2	GTF3C5	ITGB1	GCDH	HK2	SELL
C3		GCH1	NT5C	COL5A3	GPD2	HKDC1	P2RY2
LEP		MMP2	AK1	RHOB	ALDH3A1	PFKM	ABCA1
ADCY6		VDAC2	GTF2H1	HTRA1	SLC22A5	PFKP	FFAR2
ELOVL6		TAP1	HCLS1	FGF2	PDHB	PFKL	PROK2
LTC4S		PLAT	APRT	SNTB1	TDO2	GAPDH	GNAI3
SPARCL1		IFNGR1	ERCC8	GADD45A	FASN	ALDOC	TACR1
RMDN3		APP	IMPDH2	MEST	NBN	ALDOA	SLC7A1
MTCH2		BRCA1	POLB	LRRC15	PSME1	ALDOB	CDKN1A
SOWAHC		ROCK1	SDCBP	TNFRSF11B	PPARA	ENO3	CYBB
SLC1A5		PSEN1	SF3A3	CD59	NCAPH2	ENO2	TIMP1
CMPK1		DCN	DAD1	ACTA2	BPHL	ENO1	HBEGF
REEP6		PSEN2	UPF3B	EFEMP2	ODC1	PGK2	SCARF1
NDUFA5		SOD2	GUK1	MATN2	CA6	PGK1	EBI3
FZD4		BMF	TP53	PCOLCE2	DLD	PFKFB3	NFKBIA
DRAM2		EREG	ADRM1	SERPINE2	HCCS	LDHAL6A	SRI
MGST3		KRT18	SEC61A1	GPC1	EPHX1	LDHAL6B	SLC7A2
ATP1B3		TGFB2	POLA2	ABI3BP	DLST	LDHA	CCL17
RETN		RELA	FEN1	FUCA1	FMO1	LDHB	TLR3
STOM		WEE1	ZNF707	SLIT3	AOC3	LDHC	APLNR
ESYT1		RARA	NUDT9	LAMA1	UROD	BCL2	OSMR
GHITM		CD14	PDE6G	PMEPA1	CPT1A	CDKN1A	IL10RA
DNAJC15		CD69	TYMS	COL8A2	KMT5A	CDKN1B	PSEN1
GADD45A		PEA15	BCAP31	FBN2	UBE2L6	PDHA2	GPR183
VEGFB		DNAJC3	DDB1	IGFBP2	MIF	PDHA1	ATP2B1
PFKL		CASP2	NFX1	PFN2	SUCLG2	PDHB	TNFRSF1B
COQ3		CTH	RAD52	SDC4	CPOX	ACKR3	BEST1
NABP1		PLCB2	ADCY6	CD44	SMS	ADM	GPC3
CYP4B1		BMP2	ARL6IP1	GADD45B	CBR3	ADORA2B	SCN1B
PPM1B		HMGB2	DGUOK	CXCL8	NTHL1	AK4	ACVR1B
ARAF		PLPPR4	POLL	GLIPR1	CIDEA	AKAP12	HPN
CAVIN1		H1-0	SMAD5	ANPEP	IDI1	AMPD3	SEMA4D
COL4A1		TGFBR3	MPG	P3H1	AADAT	ANGPTL4	KLF6
IMMT		EBP	DUT	VEGFC	REEP6	ANKZF1	CD48
DHRS7		TXNIP	POLA1	MMP14	HSPH1	ANXA2	CXCR6
COL15A1		ANKH	AGO4	SGCD	APEX1	ATF3	SLC1A2
NMT1		RHOT2	RALA	PLOD1	NSDHL	ATP7A	GP1BA
COQ5		CYLD	ZWINT	MATN3	ADIPOR2	B3GALT6	TAPBP
LAMA4		GSTM1	BCAM	MYL9	ACSL4	B4GALNT2	RGS16
AGPAT3		GSR	TK2	SLC6A8	ACSS1	BCAN	SLAMF1
BAZ2A		BGN	CSTF3	CALU	ENO3	BGN	LCK
IDH3A		BCL2L1	GTF2H5	PRRX1	IDH3G	BHLHE40	HIF1A
LIFR		GNA15	HPRT1	TNFRSF12A	LGALS1	BNIP3L	AHR
PREB		MGMT	BOLA2	FMOD	METAP1	BRS3	NMI
PTGER3		PPT1	GPX4	ID2	ALDOA	BTG1	RHOG
GPHN		F2	MPC2	GEM	ACSM3	CA12	TPBG
PFKFB3		IL6	CDA	PLAUR	LTC4S	CASP6	NPFFR2
GPX4		SC5D	ALYREF	MYLK	D2HGDH	CAV1	IFNAR1
SSPN		IFITM3	MRPL40	TGFB1	ADSL	CAVIN1	ICOSLG
SQOR		RNASEL	NPR2	SFRP1	SUCLA2	CAVIN3	RASGRP1
MTARC2		EMP1	REV3L	PLOD3	SDHA	CCN1	IFITM1
DLD		CAV1	EDF1	IL6	XIST	CCN2	KCNJ2
ITIH5		DNM1L	GSDME	APLP1	OSTC	CCN5	LY6E
CD302		ANXA1	TMED2	FBLN2	GLUL	CCNG2	IL18R1
ATL2		TOP2A	STX3	MSX1	CYP4A22	CDKN1C	IL10
GPAT4		ISG20	RAE1	PTX3	GABARAPL1	CHST2	KCNA3
LPCAT3		SLC20A1	UMPS	FZD8	AQP7	CHST3	HAS2
TKT		MADD	EIF1B	JUN	CYP1A1	CITED2	DCBLD2
UQCRC1		PPP2R5B	AK3	FERMT2	PRDX6	COL5A1	LAMP3
CAT		BCAP31	NUDT21	DKK1	ERP29	CP	VIP
OMD		ERBB3	RBX1	SNAI2	H2AZ1	CSRP2	CD70
DLAT		NEDD9	SRSF6	DST	GAPDHS	CXCR4	RGS1
MRPL15		SAT1	GMPR2	TPM4	DHCR24	DCN	SLC31A1
RIOK3		PDCD4	DCTN4	DCN	GAD2	DDIT3	ADRM1
RTN3		BCL2L2	COX17	GJA1	PTPRG	DDIT4	KCNMB2
CHUK		FEZ1	CMPK2	PMP22	IL4I1	DPYSL4	SERPINE1
G3BP2		ERBB2	CCNO	IGFBP4	TP53INP2	DTNA	MXD1
SDHC		DNAJA1		COPA	PDHA1	DUSP1	AXL
SAMM50		DAP3		LRP1	RAP1GDS1	EDN2	MEFV
ARL4A		DPYD		ITGA2	CEL	EFNA1	PVR
SNCG		NEFH		FLNA	BLVRA	EFNA3	CCL24
PDCD4		PAK1		MFAP5	SERINC1	ERO1A	PDE4B
COQ9		FDXR		PTHLH	BMPR1B	ERRFI1	LCP2
APLP2		GPX4		TGFBR3	RDH11	ETS1	PDPN
SOD1		ETF1		SFRP4	ENO2	EXT1	IRF7
PTCD3		CCNA1		LGALS1		F3	MET
PHLDB1		GUCY2D		RGS4		FAM162A	ATP2A2
ENPP2		AVPR1A		CDH6		FBP1	SLC31A2
HSPB8				SAT1		FOS	FZD5
AIFM1				NT5E		FOSL2	ITGA5
CCNG2				DPYSL3		FOXO3	SGMS2
PPP1R15B				PPIB		GAA	MARCO
MDH2				TGM2		GALK1	CD14
ABCA1				SGCG		GAPDHS	EIF2AK2
COX7B				ITGB3		GBE1	ROS1
MYLK				PDLIM4		GCK	ATP2C1
COX8A				CTHRC1		GCNT2	NDP
DHRS7B				ECM2		GLRX	BTG2
MIGA2				CRLF1		GPC1	MSR1
MGLL				AREG		GPC3	PTPRE
ITSN1				IL15		GPC4	RNF144B
DHCR7				MCM7		GPI	PCDH7
RREB1				GAS1		GRHPR	SPHK1
CMBL				PRSS2		GYS1	IL18RAP
UBC				CADM1		HAS1	RTP4
ATP5PO				OXTR		HDLBP	RAF1
PRDX3				SCG2		HEXA	CHST2
DBT				CXCL6		HOXB9	ITGB3
NDUFS3				MMP1		HS3ST1	KIF1B
NKIRAS1				TNFAIP3		HSPA5	SELE
RAB34				CAPG		IDS	NOD2
CIDEA				CAP2		IER3	C5AR1
UQCRQ				MXRA5		IGFBP1	EMP3
PEX14				FOXC2		IGFBP3	CLEC5A
BCL6				NTM		ILVBL	TACR3
COX6A1				ENO2		INHA	SLC4A4
DNAJB9				FAS		IRS2	MEP1A
MAP4K3				BDNF		ISG20	SELENOS
ANGPT1				ADAM12		JMJD6	LTA
UBQLN1				PVR		JUN	PIK3R5
NDUFB7				CXCL12		KDELR3	STAB1
SLC19A1				PDGFRB		KDM3A	IRF1
ABCB8				SLIT2		KIF5A	ICAM4
SLC66A3				NOTCH2		KLF6	P2RX4
POR				COLGALT1		KLF7	ABI1
UCP2				GPX7		KLHL24	CX3CL1
UQCR11				WIPF1		LALBA	SLC28A2
						LARGE1
						LOX
						LXN
						MAFF
						MAP3K1
						MIF
						MT1E
						MT2A
						MXI1
						MYH9
						NAGK
						NCAN
						NDRG1
						NDST1
						NDST2
						NEDD4L
						NFIL3
						NOCT
						NR3C1
						P4HA1
						P4HA2
						PAM
						PCK1
						PDGFB
						PDK3
						PGAM2
						PGF
						PGM1
						PGM2
						PHKG1
						PIM1
						PKLR
						PKP1
						PLAC8
						PLAUR
						PLIN2
						PNRC1
						PPARGC1A
						PPFIA4
						PPP1R15A
						PPP1R3C
						PRDX5
						PYGM
						RBPJ
						RORA
						RRAGD
						S100A4
						SAP30
						SCARB1
						SDC2
						SDC3
						SDC4
						SELENBP1
						SIAH2
						SLC25A1
						SLC2A3
						SLC2A5
						SLC37A4
						SLC6A6
						SRPX
						STBD1
						STC1
						STC2
						SULT2B1
						TES
						TGFB3
						TGFBI
						TGM2
						TIPARP
						TKTL1
						TMEM45A
						TNFAIP3
						TPBG
						TPD52
						TPI1
						TPST2
						UGP2
						VLDLR
						WSB1
						XPNPEP1
						ZFP36
						ZNF292

## Sheet: TableS2
Sample	Adipogenesis	Angiogenesis	Apoptosis	DNA repair	EMT	FAM	Hypoxia	Inflammatory
TCGA.2W.A8YY.01	0.19865465	0.19146454	-0.19258964	0.09975636	-0.21508070	0.14323242	-0.10406548	-0.35899504
TCGA.4J.AA1J.01	-0.09238349	0.39105174	-0.01300436	-0.23622019	0.30777830	-0.21657182	-0.03161191	-0.05240688
TCGA.BI.A0VR.01	0.01812815	-0.02532506	0.30925687	-0.26902154	0.22767189	0.14164262	0.33685171	0.42894782
TCGA.BI.A0VS.01	-0.28780439	0.23483921	-0.10593138	-0.02953587	0.37842292	-0.32818569	0.10977168	-0.09045050
TCGA.BI.A20A.01	0.30783338	-0.15087344	0.04091760	0.03984657	-0.23697016	0.09733659	-0.22194460	0.06669189
TCGA.C5.A0TN.01	-0.07417656	0.26681463	0.12903045	0.28049603	0.40709033	-0.04455608	0.05624576	0.07521445
TCGA.C5.A1BE.01	0.02602870	-0.42673921	0.16998663	0.13507108	0.01251551	0.09530435	0.31408691	0.21754681
TCGA.C5.A1BF.01	0.199847167	0.543204927	0.062054281	-0.270972155	0.563406325	0.007157861	0.318235793	0.329903349
TCGA.C5.A1BI.01	-0.11718894	0.05193663	0.07932403	-0.13957915	0.12016129	-0.03889341	0.06470864	0.32745947
TCGA.C5.A1BJ.01	-0.176667671	0.104055086	-0.008049189	-0.239167434	0.294049736	-0.081820470	0.069877424	0.342283309
TCGA.C5.A1BK.01	-0.10606801	-0.36086869	0.22310946	-0.04310176	-0.24775850	-0.02563311	-0.21046832	0.36281846
TCGA.C5.A1BL.01	-0.18057810	-0.31438575	-0.11665605	-0.10357831	-0.46224057	-0.11854951	-0.07472877	0.20145033
TCGA.C5.A1BM.01	0.04074994	0.07082184	0.25667522	-0.17272035	-0.09968031	0.02132516	0.12445125	0.44612566
TCGA.C5.A1BN.01	-0.03945865	0.16431914	-0.02958366	0.14848764	0.22223207	-0.03298415	0.04760215	-0.25245773
TCGA.C5.A1BQ.01	0.11980470	-0.01938071	0.02603289	0.04843453	-0.10485829	0.19880609	0.23548750	-0.12347198
TCGA.C5.A1M5.01	-0.137466151	-0.234886077	-0.071217083	0.070916470	-0.227995556	0.003136873	-0.136705256	0.069976159
TCGA.C5.A1M6.01	-0.180350509	-0.306667959	-0.317061096	0.022769376	0.152289817	-0.087406766	-0.004500748	-0.246657079
TCGA.C5.A1M7.01	-0.15105338	-0.06323144	0.15510867	-0.06835812	-0.16468445	0.04975221	-0.05070368	0.39790438
TCGA.C5.A1M8.01	0.04162038	-0.39188790	-0.32712247	0.36402011	-0.36476044	0.16948869	-0.08306287	-0.45737155
TCGA.C5.A1M9.01	0.15616436	0.21073238	0.07389497	0.31868307	-0.01073329	0.07491410	-0.03423116	-0.10793678
TCGA.C5.A1ME.01	0.28921580	-0.04200372	0.13611386	0.24484749	-0.07603870	0.26850940	-0.14452923	-0.05224713
TCGA.C5.A1MF.01	0.288902834	0.010699297	0.023021810	0.324425018	0.162894466	0.062082932	0.004596462	-0.095942183
TCGA.C5.A1MH.01	-0.000984773	0.425134642	0.193678222	-0.100939909	0.108608440	-0.022698341	-0.004838224	0.480205088
TCGA.C5.A1MI.01	-0.3285055	-0.2494356	-0.2988725	-0.1513834	-0.2025941	-0.2774385	-0.2103238	-0.2987987
TCGA.C5.A1MJ.01	0.02283880	0.23260091	-0.29920678	-0.13701296	0.30112671	-0.01296476	-0.28220085	-0.23294776
TCGA.C5.A1MK.01	-0.03584978	0.13668442	0.16648497	-0.32800322	0.44239135	-0.01099639	0.31419349	0.22769543
TCGA.C5.A1ML.01	-0.292143151	0.182856109	-0.065589798	-0.339122272	0.186071045	-0.259004166	-0.008532093	-0.003417644
TCGA.C5.A1MN.01	-0.07487192	0.25541360	0.23519224	0.10310174	0.34410362	-0.12557140	0.23801609	0.32420849
TCGA.C5.A1MP.01	-0.05536758	0.25245837	-0.03416506	-0.20017461	0.34236600	-0.05698833	-0.01950328	0.30218248
TCGA.C5.A1MQ.01	0.13758595	0.32237963	0.13176421	0.24041000	0.26510902	0.06274420	0.05818121	0.25730604
TCGA.C5.A2LS.01	-0.27302742	-0.42721275	-0.25345355	-0.02996351	-0.46588962	-0.02000371	-0.30402860	-0.36857383
TCGA.C5.A2LT.01	-0.1333703	0.5248387	0.2266291	0.1066767	0.5806804	-0.2699666	0.1313429	0.4011162
TCGA.C5.A2LV.01	0.21382145	0.31574588	0.19541994	0.47845881	0.41816870	0.05626714	0.12493551	0.24081419
TCGA.C5.A2LX.01	0.02917625	-0.01433020	0.14061988	0.31553508	0.06623520	-0.05671242	-0.02842764	0.16201390
TCGA.C5.A2LY.01	0.22136287	-0.37679789	0.04986893	0.32692285	-0.32382357	0.19691749	-0.18340608	0.09042233
TCGA.C5.A2LZ.01	-0.181264444	-0.466543274	-0.176959150	-0.018286549	-0.584241521	-0.062620133	-0.008931274	-0.179356886
TCGA.C5.A2M1.01	0.225832920	-0.484958854	-0.007743625	0.200136603	-0.412837457	0.054022312	-0.216553301	0.086900130
TCGA.C5.A2M2.01	0.006468439	-0.278462159	-0.117575940	-0.050583841	-0.362367118	0.132679955	-0.034564116	-0.297374873
TCGA.C5.A3HD.01	-0.05860708	-0.13509451	0.03021963	0.15191788	-0.23869054	-0.09184500	0.08671726	-0.19780077
TCGA.C5.A3HE.01	0.17755208	-0.10160021	-0.15360692	0.16105327	-0.28959708	0.09941654	-0.01351485	0.07160313
TCGA.C5.A3HF.01	0.07411862	0.21026974	-0.15973579	-0.19403015	0.09589796	0.11017164	-0.26613232	-0.13094349
TCGA.C5.A3HL.01	-0.08033395	0.09783670	0.24063216	-0.26786624	0.32295691	-0.01468082	0.40937090	0.10196584
TCGA.C5.A7CG.01	-0.08688883	-0.26153612	0.03469855	-0.17759090	-0.37853714	0.03920828	-0.28282350	0.26152487
TCGA.C5.A7CH.01	-0.24238064	0.27531815	0.13442319	-0.04078789	0.36611600	-0.13750824	0.24271885	0.06573408
TCGA.C5.A7CJ.01	-0.1588119	0.4143612	0.1861321	-0.4206187	0.3927096	-0.2128414	0.1584848	0.4149616
TCGA.C5.A7CK.01	-0.06363646	0.18840072	-0.07144758	-0.19923155	0.42809139	-0.08288833	0.23364191	-0.25065082
TCGA.C5.A7CL.01	-0.23687109	0.26121146	0.09042465	-0.25599706	0.36144887	-0.14126704	0.26272559	0.21983430
TCGA.C5.A7CM.01	-0.11741304	0.22784156	-0.15363794	0.07678724	0.14237286	-0.02141730	-0.04322717	-0.26968147
TCGA.C5.A7CO.01	0.1739965	-0.2255630	-0.1444022	0.1939343	-0.4429809	0.1975959	-0.1906760	-0.3152228
TCGA.C5.A7UC.01	0.04912118	0.45404235	0.21199905	0.10687115	0.42052437	-0.05401827	0.14460204	0.05526398
TCGA.C5.A7UE.01	-0.15526172	-0.38565244	0.06269632	0.22509828	-0.32443895	-0.12859953	0.02511884	-0.02676526
TCGA.C5.A7UH.01	-0.02782135	0.26327973	-0.13139456	-0.03312494	-0.01165601	-0.16995640	-0.01704774	0.05980729
TCGA.C5.A7UI.01	0.12776930	0.07482512	-0.05315258	0.32093930	-0.17718433	0.25280711	0.05139017	0.12843363
TCGA.C5.A7X3.01	-0.01765436	0.31677261	0.07000380	0.19646031	0.49540997	-0.14167344	0.03208906	0.23411134
TCGA.C5.A7X5.01	0.009606494	0.319915891	0.006307321	0.096386713	0.274328017	-0.107536407	0.127662157	-0.227830547
TCGA.C5.A7X8.01	-0.1453790	0.3459044	-0.1200937	-0.1789875	0.5141992	-0.0539239	-0.1466208	-0.2239742
TCGA.C5.A7XC.01	-0.1193804	0.2513793	-0.1572635	-0.4709348	0.2145312	-0.2669144	-0.1805745	0.2793195
TCGA.C5.A8XH.01	-0.06134044	0.18279931	0.25017298	0.05582073	0.22915242	-0.05615330	-0.02878787	0.31018311
TCGA.C5.A8XI.01	-0.22926988	0.21877360	0.29049766	-0.19509665	0.24811275	0.04565113	0.14512346	0.33529865
TCGA.C5.A8XJ.01	-0.20310773	0.34567059	-0.20987765	-0.37428137	0.26750165	-0.06182672	0.03823463	-0.29725504
TCGA.C5.A8XK.01	0.292025172	0.224947444	0.090438228	0.194981747	0.143680480	0.009457079	0.021239597	0.093565523
TCGA.C5.A8YQ.01	0.08331536	-0.09310089	-0.18684697	-0.30749692	-0.33560979	0.05165398	-0.10835499	-0.23248889
TCGA.C5.A8YR.01	0.05263201	0.27823854	-0.07563883	0.14805574	0.27375512	-0.08081957	0.14211389	0.12784174
TCGA.C5.A8YT.01	-0.2017981	0.1568519	-0.2979118	-0.2641486	0.3318237	-0.2482957	-0.2570660	-0.3922959
TCGA.C5.A8ZZ.01	-0.13879623	0.31710705	-0.22808340	-0.13106714	0.49914314	-0.06857455	-0.01441779	-0.33361320
TCGA.C5.A907.01	-0.01654654	0.19662406	-0.04008922	0.17503329	0.31595248	0.03604214	0.13285807	0.12944409
TCGA.DG.A2KH.01	0.2207539	-0.5806175	-0.2340063	0.1829197	-0.4967163	0.2572244	-0.1254536	-0.3249181
TCGA.DG.A2KJ.01	0.20435948	0.06126915	-0.16294704	0.27055312	-0.13043538	0.14973122	-0.13202161	-0.08123753
TCGA.DG.A2KK.01	0.09428393	-0.11171533	-0.04947437	0.10102151	-0.22387502	0.24211660	0.16350746	-0.04775055
TCGA.DG.A2KL.01	-0.11063928	0.48792878	0.31028264	-0.32115195	0.62115524	-0.03728048	0.31921164	0.42021924
TCGA.DG.A2KM.01	-0.06849087	-0.17653385	0.28085493	-0.35129049	0.12980896	-0.09202448	0.08420205	0.49314864
TCGA.DR.A0ZL.01	-0.09189101	-0.38350102	-0.22855121	0.22335618	-0.35456425	-0.12840548	-0.04824076	-0.26217487
TCGA.DR.A0ZM.01	0.17941451	-0.03380312	0.13082230	-0.16676913	-0.20865240	0.12626798	-0.05605431	0.21170309
TCGA.DS.A0VK.01	0.19401863	0.31666795	0.01590991	0.13484871	0.28488497	0.09433410	0.07697488	-0.11098525
TCGA.DS.A0VL.01	-0.08544093	-0.14017366	0.23867624	-0.06142318	-0.23052229	-0.11663176	-0.02389163	0.29427667
TCGA.DS.A0VM.01	0.12947415	0.42662748	0.25704090	0.34589465	0.44524144	0.25343203	0.04515129	0.09269645
TCGA.DS.A0VN.01	-0.021464084	0.402921201	0.304555139	0.066876709	0.429894913	-0.001999065	0.151314001	0.416835305
TCGA.DS.A1OA.01	-0.12696702	-0.10942516	0.12362637	-0.21527059	0.19108409	-0.09845557	-0.06371467	0.17796371
TCGA.DS.A3LQ.01	0.08714728	0.18791055	0.02095941	0.07517121	0.28371052	0.23469695	-0.05841017	-0.01358730
TCGA.DS.A5RQ.01	0.2571968	0.2714579	0.4146456	-0.1129161	0.2022681	0.3706589	0.2874231	0.3208146
TCGA.DS.A7WF.01	-0.311348847	0.095696051	0.002461866	-0.141755786	0.290332921	-0.179724672	-0.089844258	-0.199318583
TCGA.DS.A7WH.01	-0.2454418	0.4588350	0.1964962	-0.3278830	0.5523073	-0.3072855	0.1690003	0.2784045
TCGA.DS.A7WI.01	0.18822887	-0.07974650	0.13874181	0.29679862	-0.05670118	0.26043580	0.22622706	0.21575865
TCGA.EA.A1QS.01	-0.18731953	0.54139252	0.09315325	-0.37917372	0.66409110	-0.24430561	0.18417521	0.23546063
TCGA.EA.A1QT.01	-0.13067430	-0.37914519	-0.08916161	0.33232146	-0.37697894	0.03163787	-0.25065418	-0.08826604
TCGA.EA.A3HQ.01	-0.057549820	-0.007175957	0.013024413	-0.033252751	0.054413137	-0.086558414	-0.019590393	0.229218824
TCGA.EA.A3HR.01	-0.05348227	-0.13318012	-0.14144387	-0.21445698	-0.16656907	0.14981321	0.14184103	-0.21889695
TCGA.EA.A3HS.01	-0.351757993	0.002296515	-0.169789542	-0.387597095	-0.205755112	-0.354787188	-0.024149899	-0.102276285
TCGA.EA.A3HT.01	-0.1608505	0.4200524	0.3019197	-0.3619319	0.5714930	-0.1356927	0.3252144	0.4079474
TCGA.EA.A3HU.01	-0.05871739	-0.28828635	0.22348599	-0.12160701	-0.11504757	0.02092245	0.30076534	0.36043075
TCGA.EA.A3QD.01	-0.009131713	-0.232770726	-0.022973258	0.145023677	-0.079482439	-0.086310215	-0.214562216	0.233768166
TCGA.EA.A3QE.01	-0.009350113	0.027617588	0.253159847	-0.397093501	-0.140119680	-0.032049876	0.118019883	0.442919555
TCGA.EA.A3Y4.01	-0.02098496	0.39386612	0.33214711	0.12571263	0.38840996	-0.13539104	0.12168369	0.29872096
TCGA.EA.A410.01	-0.06451367	0.14688870	-0.09955118	0.17980781	0.19870486	-0.15636084	-0.26815953	-0.43709545
TCGA.EA.A411.01	-0.06015255	0.34789118	-0.05159052	-0.27469342	0.47381144	-0.17325460	-0.18203549	-0.18690851
TCGA.EA.A439.01	-0.22081907	0.17016775	-0.03972955	-0.09131931	0.47886091	-0.00828822	-0.14871556	-0.25871308
TCGA.EA.A43B.01	0.13066294	0.32653202	0.24051042	0.20924578	0.34948240	-0.07518795	0.11503181	0.29731989
TCGA.EA.A44S.01	0.15822274	-0.04085453	-0.09316837	0.19157525	-0.31712529	0.13156024	-0.15419038	-0.13069517
TCGA.EA.A4BA.01	0.0009549725	0.3246975593	-0.3413950833	0.0342441128	0.2104816687	0.0430441434	-0.2195678638	-0.4967252304
TCGA.EA.A50E.01	0.348547986	0.348983765	0.002275649	-0.193039555	0.481616837	0.354731033	0.230149437	0.075336375
TCGA.EA.A556.01	-0.1708959	0.2657278	-0.3490894	-0.1852733	0.2618389	-0.2428372	-0.2106789	-0.3652958
TCGA.EA.A5FO.01	0.0005435821	-0.3219097273	-0.1118059715	0.0065348957	-0.3979945457	0.2488605212	0.1731064371	-0.4638298519
TCGA.EA.A5O9.01	0.17583843	-0.48580805	0.21615857	0.39608462	-0.35936852	0.06807166	0.17636002	0.01123589
TCGA.EA.A5ZD.01	0.092627880	0.043663947	0.306954146	-0.062221470	0.037003286	-0.005344612	-0.037309947	0.466054859
TCGA.EA.A5ZE.01	-0.01039716	-0.10295480	0.06384489	-0.07080114	0.22031128	0.09782371	-0.19200659	0.10510502
TCGA.EA.A5ZF.01	-0.05828365	0.05673336	-0.20888532	0.04274691	0.29303163	0.15859728	-0.12323421	-0.30831144
TCGA.EA.A6QX.01	0.16518670	-0.19923264	0.04059143	0.10456206	-0.27871045	0.22808514	-0.13301460	-0.04793740
TCGA.EA.A78R.01	0.3147407	0.1937321	0.2938677	0.3968875	0.3434100	0.3287365	0.1309078	0.2794841
TCGA.EA.A97N.01	-0.297271179	0.348621888	-0.006953888	-0.276798356	0.443164833	-0.274673571	0.151906826	-0.037946903
TCGA.EK.A2GZ.01	0.01281284	0.32343415	0.16440571	-0.02614924	0.20589148	-0.08009358	0.19394548	0.21085484
TCGA.EK.A2H0.01	0.006165769	-0.393211523	-0.057740859	0.276887001	-0.476084999	-0.010640379	-0.120890782	-0.172945813
TCGA.EK.A2H1.01	-0.03071680	0.49092873	0.24315135	0.33289573	0.55151224	-0.06917595	0.13393032	0.43748809
TCGA.EK.A2IP.01	-0.26031245	0.11964260	-0.08082084	-0.05368583	0.16030776	-0.32362789	-0.07507308	-0.20209269
TCGA.EK.A2PG.01	0.1572177	-0.4628711	-0.2034891	0.1790692	-0.5747691	0.1507590	-0.1109771	-0.4227253
TCGA.EK.A2PI.01	-0.02780850	0.06894274	-0.07035266	-0.07835853	0.24587269	-0.07628593	0.05556882	-0.41001414
TCGA.EK.A2PK.01	-0.04312888	0.27070106	0.11662169	0.06534297	0.11610288	-0.08126294	-0.09494374	0.26326245
TCGA.EK.A2PL.01	-0.02972524	-0.09019335	0.02870528	-0.08673284	-0.17397103	0.01945292	-0.07637483	-0.23830838
TCGA.EK.A2PM.01	0.270543156	-0.033413111	-0.268312996	0.029670709	-0.002039504	0.185686568	-0.064601691	-0.457427778
TCGA.EK.A2R7.01	0.04878961	-0.30090180	-0.31632988	0.06478965	-0.30829507	0.22888291	-0.30392931	-0.25508356
TCGA.EK.A2R8.01	-0.05997129	0.60970890	0.17129306	0.28775652	0.47124310	-0.13988404	0.19842033	0.11360970
TCGA.EK.A2R9.01	-0.187306345	0.378364411	-0.010469658	0.022371218	0.447774695	-0.118913810	-0.075847798	-0.008234972
TCGA.EK.A2RA.01	-0.07950516	-0.46044368	0.14897474	0.05232788	-0.45607451	-0.02660733	-0.18803516	0.16576390
TCGA.EK.A2RB.01	0.1572787	-0.2314330	-0.2038270	0.2936231	-0.4116100	0.1950943	-0.2682356	-0.3795914
TCGA.EK.A2RC.01	0.02484533	0.31737419	0.10860216	0.14508470	0.23268501	0.05749027	-0.05123109	0.14710193
TCGA.EK.A2RE.01	-0.05275727	0.18754540	0.16113014	-0.18648698	0.32844119	0.01106175	0.25225355	-0.07489564
TCGA.EK.A2RJ.01	0.09609695	0.08432414	-0.01482980	-0.18573359	0.02669710	-0.21232251	0.22578974	0.27415152
TCGA.EK.A2RK.01	0.253556440	-0.317823098	0.007456355	0.276269051	-0.415153763	0.344624640	0.035309390	-0.164054508
TCGA.EK.A2RL.01	-0.07544501	-0.20153730	-0.25735845	0.23082995	-0.27984294	0.16727318	-0.24570256	-0.42787202
TCGA.EK.A2RM.01	0.161910516	0.322247526	0.025848373	0.120953208	0.451076799	0.237423068	0.008099733	-0.008076770
TCGA.EK.A2RN.01	-0.19699667	-0.09659674	0.01745803	-0.09637498	-0.25827867	-0.22937378	0.04130738	0.10194789
TCGA.EK.A2RO.01	0.20543288	0.44115483	0.38115375	0.30774309	0.57452453	0.22367064	0.44329320	0.09313963
TCGA.EK.A3GJ.01	-0.13199998	-0.35603085	0.18382287	0.25864436	-0.45401158	-0.14861636	0.06732054	0.37325637
TCGA.EK.A3GK.01	-0.08076397	-0.52115500	-0.03031339	0.07590543	-0.47170970	-0.07174150	-0.09075020	-0.14582993
TCGA.EK.A3GN.01	0.03577614	-0.13770201	-0.20384884	0.23863468	-0.25861354	-0.01934787	-0.15752858	-0.40979835
TCGA.EX.A1H5.01	-0.16800135	-0.46067389	-0.20945863	0.17348049	-0.26360498	0.03945193	-0.15573035	-0.39837631
TCGA.EX.A1H6.01	0.14863007	-0.21105603	-0.12387239	-0.08000828	-0.06050685	-0.01627579	-0.27660960	-0.33992606
TCGA.EX.A3L1.01	-0.05361895	0.57779757	0.33553830	-0.13339617	0.58442025	-0.21025390	0.39690474	0.49190352
TCGA.EX.A69L.01	0.25861810	-0.03448881	0.30523346	0.22270726	0.01179622	0.29827992	0.02976305	0.46385374
TCGA.EX.A69M.01	0.07276907	-0.21212817	0.04553918	-0.16747810	-0.41092482	0.02971759	-0.09214697	0.33645741
TCGA.EX.A8YF.01	0.18110366	-0.12951262	-0.15293949	-0.15021479	-0.42678139	0.04128723	-0.30182360	-0.16179564
TCGA.FU.A23K.01	0.26086273	-0.03628442	-0.07257957	0.45437525	-0.05228432	0.24579221	-0.13181521	-0.17969107
TCGA.FU.A23L.01	-0.20396616	-0.38071789	0.02337165	-0.22830362	-0.34827154	-0.21333457	-0.22058319	0.15297105
TCGA.FU.A2QG.01	-0.08893020	-0.17473490	0.14166776	-0.16698899	-0.31632213	0.01060468	-0.03327400	0.02029031
TCGA.FU.A3EO.01	0.33429944	0.04078233	0.10161913	0.28129898	-0.02151459	0.33704169	-0.09968777	-0.13230227
TCGA.FU.A3HY.01	0.23638633	-0.05518778	0.08101972	0.08340346	0.01495370	0.30453173	0.19917238	-0.08859070
TCGA.FU.A3HZ.01	0.17094933	-0.06004792	-0.23236551	0.28156707	-0.08800976	0.16657319	-0.05501367	-0.44664332
TCGA.FU.A3NI.01	-0.004992282	-0.318856728	-0.137640730	0.074496737	-0.068879631	0.026967642	-0.194613953	-0.267840030
TCGA.FU.A3TQ.01	-0.03050489	-0.08063887	0.28780764	-0.18875717	0.16706558	0.13481181	0.17006783	0.27828154
TCGA.FU.A3TX.01	0.05627375	0.05397198	-0.18169960	0.16785955	-0.09897279	-0.04565615	0.17586530	-0.05913468
TCGA.FU.A3WB.01	-0.05775226	-0.37350159	-0.15202659	0.17543195	-0.10338921	0.14701845	-0.19807829	-0.47622812
TCGA.FU.A3YQ.01	-0.133703230	0.331076962	0.179673242	-0.360180330	0.278865226	-0.098354551	-0.008641228	0.463033955
TCGA.FU.A40J.01	-0.18480517	-0.19297802	-0.13968644	0.01460295	-0.21530811	-0.17162962	-0.33883110	-0.17610650
TCGA.FU.A57G.01	0.017211448	0.543438259	-0.059040063	-0.309539063	0.471183460	-0.152615429	-0.002722666	-0.038234549
TCGA.FU.A5XV.01	0.17705811	-0.09042286	0.26230569	-0.11572380	-0.03309707	0.15569226	0.23621648	0.31206689
TCGA.FU.A770.01	0.03202632	0.05663088	0.10950355	-0.09503505	-0.18392944	0.08722615	0.03299151	0.07794065
TCGA.GH.A9DA.01	-0.06104229	0.43588359	0.31956898	0.17928243	0.49821129	-0.25249762	0.31317338	0.44528252
TCGA.HG.A2PA.01	0.006803269	0.429485206	0.294800025	-0.356770570	0.403242050	0.056963019	0.114175035	0.338824435
TCGA.HM.A3JJ.01	-0.11706336	0.38145797	0.19191637	-0.08284316	0.50868793	-0.15066166	-0.10488201	0.32429607
TCGA.HM.A3JK.01	0.01747746	0.42091306	0.02742908	-0.06987265	0.55059570	-0.11904442	0.09013656	-0.00155320
TCGA.HM.A4S6.01	-0.07681413	0.26788959	-0.08766517	-0.28094883	0.14204415	-0.08695104	0.12313252	0.18894165
TCGA.HM.A6W2.01	0.09987734	0.23456871	-0.26470106	0.06739577	0.09041273	0.23444274	-0.11627839	-0.31786422
TCGA.IR.A3L7.01	0.04273669	-0.35735837	-0.26259037	-0.08487514	-0.32171169	0.20158029	-0.22692154	-0.43891790
TCGA.IR.A3LA.01	0.16227018	-0.25352205	-0.27913473	-0.09539042	-0.24139571	0.13305876	-0.23519107	-0.36204912
TCGA.IR.A3LB.01	-0.12728707	0.33168778	0.24235479	-0.21947055	0.51271935	-0.22330984	0.09028929	0.09102650
TCGA.IR.A3LC.01	0.14543206	-0.07402609	0.11582724	0.26265089	-0.22880050	0.11493607	-0.06355441	-0.02282099
TCGA.IR.A3LF.01	-0.26237163	-0.35294061	-0.35821091	-0.35789878	-0.30539941	-0.06699874	-0.37131376	-0.29213371
TCGA.IR.A3LH.01	-0.23039021	0.43649399	0.27244276	-0.06094635	0.55464892	-0.29411705	0.10458332	0.48906640
TCGA.IR.A3LI.01	0.20627331	-0.41162006	-0.11741675	0.06092533	-0.39354604	0.25700955	0.06243124	-0.43623985
TCGA.IR.A3LK.01	0.26014771	0.01089089	0.26331350	0.16158628	-0.29677144	0.12336301	0.06573568	0.23569229
TCGA.IR.A3LL.01	-0.009319084	-0.137505640	0.148718640	-0.054813678	-0.300450940	-0.085312712	0.051458688	0.333007209
TCGA.JW.A5VG.01	-0.29791166	0.18562622	0.17524155	0.08323249	0.04117700	-0.29743129	-0.00485060	0.24856809
TCGA.JW.A5VH.01	0.13068886	0.28843139	-0.19003085	0.10831877	0.24574580	0.04836728	-0.03111746	-0.43500656
TCGA.JW.A5VI.01	-0.30874224	-0.02274917	0.01870933	-0.19517034	0.23613976	-0.42925813	-0.17549371	0.05897640
TCGA.JW.A5VJ.01	0.01718224	-0.22043259	-0.19669670	-0.06533407	-0.39335166	-0.09624807	-0.02618291	-0.38140456
TCGA.JW.A5VK.01	0.18939165	-0.31940836	-0.07244497	0.42602645	-0.27266586	0.34095021	0.18612654	-0.32294835
TCGA.JW.A5VL.01	0.15656318	-0.01283004	0.17286496	0.20819644	-0.27332579	-0.04786941	0.13926219	0.30651277
TCGA.JW.A69B.01	0.27218322	0.30521324	-0.10500586	0.08955516	-0.06475992	0.38329406	-0.13230191	-0.01343961
TCGA.JW.A852.01	0.212316410	-0.351524295	-0.002215541	0.381367583	-0.322727274	0.310807553	0.069231133	-0.123153945
TCGA.JW.AAVH.01	-0.04368952	-0.44963191	-0.12585995	-0.12020286	-0.51471668	0.21975324	-0.12074430	-0.42931416
TCGA.JX.A3PZ.01	0.25322325	0.38072465	0.29714219	0.36740774	0.51259178	0.09284139	0.30293936	0.37309096
TCGA.JX.A3Q0.01	0.15672790	-0.25153703	0.30268180	0.06981288	-0.37604461	0.29000888	0.11405327	0.27965237
TCGA.JX.A3Q8.01	0.20933528	-0.12253145	0.19209277	0.31769494	-0.18869525	0.29958629	-0.04915914	-0.04427708
TCGA.JX.A5QV.01	-0.0006985645	-0.3538108729	0.0848788558	0.1615605131	-0.1582202277	-0.0579044175	0.1191589003	-0.0352228321
TCGA.LP.A4AU.01	0.18490565	0.24720306	0.04825478	-0.28983109	0.21302927	0.18685385	0.16595338	0.15017405
TCGA.LP.A4AW.01	0.0005907036	0.4574517561	-0.0422257522	-0.1583426079	0.5387744927	-0.0950604299	0.0712647276	-0.0388699729
TCGA.LP.A4AX.01	-0.26748538	0.20411350	0.06979556	-0.08094842	0.35790429	-0.27629294	-0.10505746	0.32526554
TCGA.LP.A5U2.01	0.2600991	-0.4492749	-0.1819186	0.3590395	-0.4861661	0.2083691	-0.2134779	-0.3751714
TCGA.LP.A5U3.01	0.17580425	-0.21805269	0.14752528	0.08734822	-0.47753061	0.36339493	-0.01637790	0.22906853
TCGA.LP.A7HU.01	-0.009023823	-0.479857393	-0.165483755	0.315554170	-0.350880672	-0.038419238	-0.290882853	-0.346890699
TCGA.MA.AA3W.01	-0.10321037	-0.24802518	0.22655652	-0.10544412	-0.27156625	-0.06768908	0.10187425	0.45472938
TCGA.MA.AA3X.01	-0.06570623	0.18426070	0.09327433	-0.23639443	-0.04105205	-0.11808790	0.09904229	0.24356820
TCGA.MA.AA3Y.01	-0.11735718	0.33326020	0.30813160	0.09618016	0.39508725	-0.11580976	0.16340178	0.53117696
TCGA.MA.AA3Z.01	-0.14837419	-0.52498103	-0.01963246	-0.14608640	-0.48201052	0.08289155	-0.05586980	0.11329065
TCGA.MA.AA41.01	0.005465921	0.067194714	-0.208723864	-0.009127845	-0.272344024	-0.010402630	0.128637952	-0.232043523
TCGA.MA.AA42.01	0.38163411	-0.17489927	0.22844756	0.24023341	-0.29017224	0.31545968	0.04750317	0.40235068
TCGA.MA.AA43.01	-0.16137088	0.60581856	0.09950861	-0.07840053	0.58930019	-0.20892006	0.15706745	0.20758154
TCGA.MU.A51Y.01	0.04759046	-0.13868589	0.08947810	-0.31786116	0.06013946	0.10359800	-0.02296250	0.34270980
TCGA.MU.A5YI.01	0.01195039	0.31212311	0.16855847	-0.20584871	0.42996275	-0.15071005	-0.09289471	-0.05514769
TCGA.MU.A8JM.01	-0.09003642	0.23305264	0.41200254	-0.14654927	0.37854254	-0.08045486	0.34637530	0.40483933
TCGA.MY.A5BD.01	0.03653222	-0.23493560	-0.11183715	0.03656814	-0.23282524	0.04385470	-0.04558591	-0.35851632
TCGA.MY.A5BE.01	0.04274565	-0.33923650	0.08257843	0.26446527	-0.25430314	0.10972054	-0.19571904	0.27566827
TCGA.MY.A5BF.01	0.1735567	-0.1796716	0.1859258	-0.0162958	-0.2357125	0.3208859	0.3645499	0.2484411
TCGA.MY.A913.01	-0.29436545	0.28855811	0.13185550	0.05293115	0.25757073	-0.28126793	0.08998779	0.41895552
TCGA.PN.A8MA.01	-0.24812457	-0.13090396	-0.30182215	-0.08538606	-0.18580580	-0.12739776	-0.24305476	-0.39599532
TCGA.Q1.A5R1.01	0.10465771	-0.20227735	0.04504871	-0.10212476	-0.32957457	0.19754862	-0.14038886	-0.03968859
TCGA.Q1.A5R2.01	0.21419072	-0.23071798	0.08766807	0.40495563	-0.11039926	0.13549577	-0.04117486	0.02499094
TCGA.Q1.A5R3.01	0.19880478	-0.12498095	0.10418378	0.17978346	0.04804200	0.04549084	0.10027619	0.12041581
TCGA.Q1.A6DT.01	-0.09803814	0.25946558	0.08839347	-0.01220588	0.13104563	-0.19340871	0.12868613	0.13805876
TCGA.Q1.A6DV.01	-0.30037331	-0.46815895	-0.06117745	0.04612000	-0.30282175	-0.18154775	-0.31202831	-0.14785784
TCGA.Q1.A6DW.01	-0.14908570	-0.04801407	-0.12620983	-0.29589441	0.03432624	-0.02556039	0.10257740	-0.16180771
TCGA.Q1.A73O.01	-0.09466177	0.46562865	0.23859544	-0.27693878	0.28741728	-0.25956048	0.37293558	0.37414277
TCGA.Q1.A73P.01	0.235341051	-0.161986714	-0.081249238	-0.116621097	-0.268751179	0.277528409	-0.221272137	0.003797633
TCGA.Q1.A73Q.01	-0.26672160	-0.22505844	-0.18729770	-0.16152771	-0.29802180	-0.04772886	0.08492822	-0.16351020
TCGA.Q1.A73R.01	-0.22964895	0.17825304	-0.15119686	-0.20512975	0.10793939	-0.30183995	-0.05453281	-0.35010040
TCGA.Q1.A73S.01	0.13095302	-0.25237787	-0.25742919	0.37186323	-0.26804690	0.07600884	-0.15879468	-0.50449984
TCGA.R2.A69V.01	0.27441675	0.27873662	0.18899014	-0.03559657	0.16125555	0.09674594	0.07292147	0.52766541
TCGA.RA.A741.01	0.3223723	-0.1240816	0.1198592	0.1483214	-0.2372668	0.2942692	-0.1260742	0.2554490
TCGA.UC.A7PD.01	0.07200912	0.29435095	0.21528433	0.12924569	0.29240665	-0.09592989	0.26083132	0.12212122
TCGA.UC.A7PF.01	-0.066504485	0.058394566	0.128824507	-0.186836336	0.235689143	0.006963098	0.186504193	0.212311862
TCGA.UC.A7PG.01	-0.082140848	-0.046078397	0.007304184	-0.404456791	0.126798899	-0.010498321	0.267048014	-0.044271252
TCGA.UC.A7PI.01	-0.15253784	-0.39301510	-0.19635025	0.03015585	-0.42562774	-0.01422218	-0.29303186	-0.34426723
TCGA.VS.A8EB.01	-0.009670647	0.048621146	0.014636962	0.145488080	0.278600358	-0.075666533	0.198142961	-0.016151571
TCGA.VS.A8EC.01	0.05398870	-0.37158359	-0.30109024	0.24920074	-0.47556579	0.08634029	-0.12523761	-0.49668598
TCGA.VS.A8EG.01	0.14605328	-0.47917814	0.02770267	-0.15768898	-0.44029824	0.23235346	0.13130078	-0.15226093
TCGA.VS.A8EH.01	0.031651167	-0.345501409	-0.218574742	0.003730096	-0.322545528	0.041864146	-0.041731201	-0.310851766
TCGA.VS.A8EI.01	-0.11881515	0.20299780	-0.07842643	-0.09625110	0.19600368	-0.23948063	-0.20134810	0.36169900
TCGA.VS.A8EJ.01	0.03315896	-0.22566897	-0.22756735	0.22407167	-0.29878895	0.04777699	-0.25073579	-0.32981760
TCGA.VS.A8EL.01	-0.17821234	0.22561544	0.24792500	0.01942069	0.20098096	-0.13444978	0.10414274	0.38183111
TCGA.VS.A8Q8.01	0.05094595	0.07420715	0.27318399	-0.10217462	0.04217179	-0.02396808	0.01775275	0.38004770
TCGA.VS.A8Q9.01	0.16418888	-0.04062295	-0.21775336	0.14496415	-0.37803236	-0.03926255	-0.16982734	-0.31833786
TCGA.VS.A8QA.01	-0.10834736	-0.46114838	-0.22652306	0.13489948	-0.49569512	0.15863487	0.04421251	-0.37034599
TCGA.VS.A8QC.01	-0.16378846	0.25257439	-0.15270252	0.05373117	0.32434791	-0.04319057	0.18564708	-0.38969335
TCGA.VS.A8QF.01	0.14982021	-0.10532063	-0.06214218	-0.04170457	-0.24918994	-0.01674995	-0.16031727	0.08742616
TCGA.VS.A8QH.01	0.249328461	-0.117146691	0.005526842	-0.165330636	-0.267905369	0.211442022	0.012330116	-0.285684855
TCGA.VS.A8QM.01	-0.22526171	0.25789016	-0.03228184	-0.43375963	0.27157146	-0.15463694	0.04929483	0.23943833
TCGA.VS.A94W.01	-0.21597225	0.13105746	-0.14027754	-0.07661611	-0.08301113	-0.26638948	-0.03092759	0.26671341
TCGA.VS.A94X.01	-0.004588519	-0.143434087	-0.012385788	-0.095606960	-0.065688062	-0.075323073	0.077632074	0.098450528
TCGA.VS.A94Y.01	0.1127209	0.4731507	0.3130650	-0.2624466	0.5086327	-0.1790563	0.3197743	0.3014797
TCGA.VS.A94Z.01	-0.22790976	0.08324675	0.03142250	-0.28878983	-0.11518386	-0.14790314	-0.11732484	0.32247126
TCGA.VS.A950.01	-0.168950357	0.397281910	-0.001864965	-0.036429485	0.394659252	0.040268365	0.261961509	0.020337729
TCGA.VS.A952.01	0.04080757	-0.36365420	-0.26034710	-0.16914560	-0.45904717	0.10751459	-0.30651761	-0.32339809
TCGA.VS.A953.01	-0.11646106	-0.14259872	0.01419506	0.20538043	-0.10633352	-0.06480925	0.29549088	0.13476539
TCGA.VS.A954.01	0.16008494	-0.08655225	-0.32034863	0.21225060	-0.19562071	0.02364154	-0.04363161	-0.38955011
TCGA.VS.A957.01	0.02174917	-0.57196247	-0.16580146	-0.12150469	-0.54389511	0.16091290	-0.03559077	-0.40091111
TCGA.VS.A958.01	-0.08476949	-0.41670421	0.03921049	-0.09896015	-0.45786292	-0.12338684	0.00639145	0.41963745
TCGA.VS.A959.01	-0.1220952	-0.2649117	-0.2628023	-0.4490912	-0.2095526	-0.3173646	-0.1974524	-0.2262324
TCGA.VS.A9U5.01	-0.13898148	-0.22658977	-0.20375979	-0.04816680	-0.49451590	-0.17141279	-0.21601198	0.05873275
TCGA.VS.A9U6.01	-0.24342548	0.29603495	-0.17045495	-0.39974217	0.19701021	-0.31000133	0.17853479	0.04336737
TCGA.VS.A9U7.01	0.11914802	-0.32828469	0.10767466	0.20432637	-0.39211546	0.21375696	-0.20316055	0.08952343
TCGA.VS.A9UB.01	-0.31026719	0.18204971	0.05936376	-0.14577995	0.03634519	-0.40240193	-0.05310596	0.45394009
TCGA.VS.A9UC.01	-0.08173517	-0.05068277	0.04356755	-0.34206622	-0.13147843	-0.21794026	-0.11960603	0.02860702
TCGA.VS.A9UD.01	0.023877714	-0.410210996	-0.004073687	0.219834429	-0.432371298	0.224493194	-0.147142331	0.273451512
TCGA.VS.A9UH.01	-0.1304174	0.5237736	0.2751921	0.1423444	0.5000488	-0.1387129	0.0189538	0.5188153
TCGA.VS.A9UI.01	0.05708651	-0.41237686	-0.04459136	-0.14738883	-0.50112027	0.17258563	0.03009060	0.02765689
TCGA.VS.A9UJ.01	-0.11384189	0.35988480	-0.04691713	-0.12386954	0.29314771	-0.09450899	0.24309346	-0.35156092
TCGA.VS.A9UL.01	-0.38477722	-0.13809197	-0.30475869	-0.27975534	-0.04307778	-0.32073438	-0.08658259	-0.51147107
TCGA.VS.A9UM.01	-0.13007237	0.22782441	-0.03586259	-0.35622748	0.10700642	-0.09852982	-0.01325019	0.06770190
TCGA.VS.A9UO.01	-0.1888994	-0.4238118	-0.3160708	-0.1955167	-0.5414756	-0.1118749	-0.2416150	-0.3889932
TCGA.VS.A9UP.01	-0.2390304	-0.1081378	-0.4302912	-0.1393886	-0.2541064	-0.1421992	-0.2855101	-0.5146437
TCGA.VS.A9UQ.01	-0.20749694	-0.04625516	-0.16730251	-0.23048702	0.23317628	-0.19942354	-0.28331761	-0.29890178
TCGA.VS.A9UR.01	-0.2334076	-0.1300751	-0.1747355	-0.2712622	-0.1174950	-0.2474433	0.1099024	-0.1977213
TCGA.VS.A9UT.01	-0.32078840	0.16064905	-0.20916957	-0.40551149	0.07497222	-0.37314805	-0.10732275	0.17509307
TCGA.VS.A9UU.01	-0.045461827	-0.337787322	-0.091711838	0.104743401	-0.335317803	0.142045854	0.003369289	-0.169575921
TCGA.VS.A9UV.01	0.327269140	-0.268636916	-0.003893254	0.255619098	-0.415964245	0.384288542	0.039812852	-0.280915729
TCGA.VS.A9UY.01	-0.041490287	0.009646419	0.204943969	-0.157522517	-0.262380825	-0.172029204	0.059891692	0.415347861
TCGA.VS.A9UZ.01	0.02246981	-0.25578395	-0.18073791	-0.23296701	-0.33896679	0.16821456	-0.19726005	-0.19110178
TCGA.VS.A9V0.01	0.08901602	0.02557367	-0.20762773	-0.14467835	-0.17372935	0.03088422	-0.10736620	-0.36104494
TCGA.VS.A9V1.01	0.038197745	-0.098567101	-0.245932196	0.069289856	-0.345260621	0.173807682	-0.006478549	-0.046789899
TCGA.VS.A9V2.01	0.023280548	-0.305485112	-0.135722197	0.008137797	-0.473414018	-0.101606489	-0.394065752	0.143099025
TCGA.VS.A9V3.01	-0.07166719	-0.19399833	0.09817640	-0.32112011	-0.28905488	0.03218384	0.02573904	0.13524639
TCGA.VS.A9V4.01	0.230666910	0.006830165	-0.095946878	0.016882662	-0.292372814	0.280430587	0.117928888	-0.205488879
TCGA.VS.A9V5.01	0.1317630	0.1829770	-0.2278533	-0.2856202	-0.1973092	0.1414752	-0.2252887	-0.3493933
TCGA.VS.AA62.01	-0.1892459	0.4210141	0.2799007	-0.3228001	0.3714380	-0.2449789	0.3017787	0.5895845
TCGA.WL.A834.01	0.02168447	0.12000501	-0.12165235	-0.16849420	0.18135856	-0.04955348	0.09325583	-0.13290270
TCGA.XS.A8TJ.01	-0.21646352	-0.31858039	-0.15433815	-0.34327105	-0.29309727	-0.02558817	-0.19301489	-0.02842843
TCGA.ZJ.A8QQ.01	0.05427154	-0.12156941	0.06055710	0.22068320	-0.35386582	-0.01766029	0.07358243	0.01341796
TCGA.ZJ.A8QR.01	-0.040876417	0.167815299	0.231070228	0.098520870	-0.063233973	-0.105655054	0.002618148	0.235179563
TCGA.ZJ.AAX4.01	-0.22750061	-0.27180868	-0.21713473	-0.16356051	-0.39519893	-0.05976374	-0.24962902	0.04775738
TCGA.ZJ.AAXA.01	-0.10555272	-0.28874458	-0.26584174	0.13232402	-0.20870595	-0.04640008	-0.13979524	-0.45621827
TCGA.ZJ.AAXU.01	0.04533472	-0.22206424	0.11040480	0.27845791	-0.19974162	0.12821559	0.30367085	0.18668130
TCGA.ZX.AA5X.01	-0.16628628	0.49612439	0.04608297	-0.43169524	0.49920581	-0.35858107	0.02485705	0.35141884
